# Supplementary material for: Hypertrophic Cardiomyopathy in Underrepresented Populations: Clinical and Genetic Landscape Based on a Russian Single-Center Cohort Study
Source: Genes (Basel). 2023 Nov 4;14(11):2042. doi: 10.3390/genes14112042 (PMC10671745; doi:10.3390/genes14112042)
Supplement: Supplementary file 1 [file genes-14-02042-s001.zip]

Archive with 1 entries (1 files):
- genes-2645868-supplementary.pdf
